# Supplementary material for: Modulation of the Plasma Lipidomic Profile in Piglets Fed Polar Lipid-Rich Diets
Source: Metabolites. 2024 Dec 3;14(12):673. doi: 10.3390/metabo14120673 (PMC11680061; doi:10.3390/metabo14120673)
Supplement: Supplementary file 1 [file metabolites-14-00673-s001.zip]

Archive with 1 entries (1 files):
- metabolites-3244653-supplementary.pdf
